# Supplementary material for: SNIP1 and PRC2 coordinate cell fates of neural progenitors during brain development
Source: Nat Commun. 2023 Aug 8;14:4754. doi: 10.1038/s41467-023-40487-4 (PMC10409800; doi:10.1038/s41467-023-40487-4)
Supplement: Supplementary file 4 — Supplementary Data 1 [file 41467_2023_40487_MOESM4_ESM.xlsx]

## Sheet: list Fig 4j
TGFb: Higher SNIP1 in any 2 inhibitors
Acss1
Arhgef3
Asxl1
Atp9a
C87436
Cap2
Cenpf
Dnal4
E4f1
Echs1
Fmnl3
Gca
Idh2
Itpkb
Mamstr
Map3k14
Mrpl33
Ninj2
Pcbp1
Pde12
Ppp1r12b
Prcc
Rsph3a
Sacs
Smad4
Trpm6
Ttc33
Vmn2r57
Wscd1
Yes1
Zeb2
Akap8
Apbb2
Cntrl
Fchsd2
Fgf1
Kiz
Map4
Mesd
Nudcd3
Ostc
Palm2
Poc1a
Ppp1r10
Ramp1
Sap130
Tirap
Tmem218
Ttll5
Zmiz1
B3galt4
Bcl11b
Ctnnbl1
Dazap2
Exosc3
Fabp6
Mettl4
Ndc80
Nfe2l1
Nt5dc3
Ogdh
Pld1
Rpl22l1
Sgsm2
Slc44a3
Srpk2

## Sheet: list Fig 4k
TGFb: Lower SNIP1 in any 2 inhibitors
Arl8a
Baz2b
Ccdc54
Csrp3
Cyp2j6
Dclk2
Eif1ad
Extl3
Gstz1
Klf16
Klhl32
Lifr
Nfia
Pde4b
Pnpla8
Pot1a
Rab17
Slc6a1
Smap2
Smarcal1
Sorbs3
Sorcs2
Spag7
Tnr
Trmu
Utp6
Zfp397
Zfp867
Adpgk
Arhgef3
Arpp21
Asna1
Bach2
Cdkal1
Cntnap4
Ctnnd1
Dusp10
Hcrt
Ndufa4
Pld1
Ripk4
Rpl21
Xkr9
Zfp41
Atp5l
Bmp6
Cr1l
Cypt14
Fosl2
Inpp4b
Plcb1
Pld5
Syne2
Wipi1
Zswim6

## Sheet: list Fig 4l
NFkB: Higher SNIP1 in any 2 inhibitors
Apbb2
Asxl1
Atp9a
Brd3
Cap2
Cep295nl
Dstyk
Dusp1
Ebf3
Eif3b
Erich3
Fktn
Fmnl3
Gask1b
Gins4
Itpkb
Map4
Mesd
Nlgn1
Ogdh
Pld1
Rab11b
Ranbp17
Rfx3
Sgms1
Slc17a5
Smad4
Srpk2
Taf4b
Tatdn1
Tmem218
Tom1l2
Ttc33
Zeb2
Acsl4
Actg1
Apbb3
Atp5o
Bcar1
Blcap
C1qtnf6
Ccdc182
Cpox
Dmxl1
E4f1
Exosc3
Hsd3b2
Il18
Iqck
Lhpp
Mamstr
Map3k14
Mcur1
Mrpl40
Mrtfb
Nfe2l1
Ninj2
Pcbp1
Pde12
Prkn
Ralgapa2
Slit1
Srxn1
Suclg2
Sulf1
Tmem131
Tpra1
Zfp157
Zmiz1
Cd180
Ecsit
Fam214a
Gclc
Glis3
Limk1
Lrrc8d
Ngdn
Pik3c2b
Poc1a
Sh3yl1
Smdt1
Tnnt2
Uaca

## Sheet: list Fig 4m
NFkB: Lower SNIP1 in any 2 inhibitors
Aatk
Atp5l
Atp6v1e1
B4galt5
Bach2
Bloc1s1
Cacna1c
Cast
Cops9
Cr1l
Crlf2
Csrp3
Cyp2j6
Dclk2
Dlg5
Flcn
Inpp4b
Jdp2
Kif1b
Klf3
Lims1
Map7d1
Mbtd1
Mrpl46
Mrpl50
Pld1
Ppp2r5b
Prkag2
Prl
Rps19
Rras2
Sorcs2
Stam
Tada3
Utp6
Zfp41
Zik1
Adamts19
Agbl4
Akain1
Akr1c14
Aldh6a1
Ankrd27
Ccser1
Cntnap4
Creb3l2
Csmd1
Ctc1
Eef1e1
Erich3
Flnb
Glmn
Hcrt
Klhl32
Kynu
Lzic
Map2
Map3k4
Mapt
March1
Mdh1
P2ry14
Rab17
Ripk4
Rpl21
S1pr3
Sipa1l2
Slc35a5
Sorbs1
Syne2
Sys1
Tas2r134
Tmem164
Tnr
Ust
Xkr9
Yju2
Zfp607a
Zfp672
Zswim6
Anapc15
Arg1
Arhgef3
Arl8a
Cox17
Dusp10
Gab2
Mcur1
Micu1
Pld5
Ppfibp2
Prkra
Sec16a
Spata2
Tex47
Tm9sf4
Trmu

## Sheet: K02288
CUT&RUN	Higher SNIP1 in K02288 treatmnet	Lower SNIP1 in K02288 treatment
	Chst3	Arl5a
	Dpp10	D1Ertd622e
	Cntnap5a	Klhl32
	Vmn2r30	Map6
	Pigc	Eif1ad
	Tmem267	Fam13a
	Nlk	Dph2
	Sacs	H1fx
	Nt5dc3	Rps6ka1
	Pip5k1c	Ctnnd1
	Pcdh9	Rassf2
	Fdxr	Senp8
	Zfp503	Usp1
	Ppp1r15b	Fnbp1
	Atxn7	Ripk4
	Trpm6	Stim1
	Lrrc61	Ube4b
	Cenpc1	Commd5
	Uaca	Zfhx3
	Pld1	Dpagt1
	C87436	Arl8a
	Snrpd2	Zfp867
	Mdga2	Ndufs3
	Btrc	Map3k4
	Pank2	Xkr9
	Slc27a1	Lifr
	Fanci	Csrp3
	Cep85l	Dclk2
	Tgfb2	Pycrl
	Ripk1	Opcml
	Ptprz1	Tnip2
	Dctpp1	Cdkal1
	Phlpp1	Dhrs7
	Aptx	Epha3
	Sgsm2	Arpp21
	Iqcm	Hcrt
	Vps13b	Sorbs3
	Kmt5a	Pld1
	Per1	Zfp704
	Yes1	Dnph1
	Gemin6	Pipox
	Lrp1b	Unk
	Ppp1r12b	Gstz1
	Ndc80	Cyp2j6
	Nmi	Synj2
	Aldh3b1	Rab17
	Prcc	Zfp397
	Pyurf	Cntnap4
	Slc44a3	Extl3
	Meis2	Klf16
	Bcl11b	Mrpl16
	Cenpf	Parva
	Alkbh3	Mrpl58
	Ubtd1	Smap2
	Ap3d1	Nmnat2
	Arrdc3	Pot1a
	Suco	Tex47
	Exosc3	Ccdc54
	Tnik	Baz2b
	Mettl4	Bach2
	Ctnnbl1	Cfap46
	Mogat2	Trmu
	Ogdh	Slbp
	Nbeal1	Ppm1a
	Mamstr	Smarcal1
	Dbp	Bloc1s1
	Odf2l	Sorcs2
	Wscd1	Crlf2
	Rsph3a	Zfp563
	Zeb2	Hivep1
	Arhgef3	Plxnc1
	Dym	Sox4
	Dazap2	Tmod2
	Nfe2l1	Ptch1
	Gca	Tjp2
	Kcnd3	Tnr
	Tmem44	Ppfibp2
	Lamtor4	Utp6
	Sema6c	Ppp1r3c
	Cmya5	Ramp1
	Ahcy	Ing1
	B4galt4	Rps23
	Ppp3ca	Spag7
	Agpat4	Kif21b
	Lpp	Zfp729a
	Slf2	Rpl21
	Mettl4	Arhgef3
	Srpk2	Eef1e1
	Snph	Mrpl48
	E4f1	B4galt5
	Eif4g3	Adpgk
	Lmf1	Prkag2
	Scaf1	Zmynd8
	Tmem241	Hmbs
	B3galt4	Lims1
	Fmnl3	Ap3b2
	Fbxw17	Dusp10
	Vmn2r57	Pnpla8
	Ninj2	Slc6a1
	Map3k14	Asna1
	Atp9a	Ndufa4
	Abcb9	Zfp41
	Rapgef2	Zfp672
	Kdelc1	Nfia
	Nat10	Ap3m2
	Tanc1	Sox5
	Btbd9	Pde4b
	Slc20a1	Kpnb1
	Dnal4	Hnrnpl
	Smad4
	Ttc33
	Cap2
	Cplane1
	Sh3gl2
	Pde12
	Itpkb
	Idh2
	Rpl22l1
	Acss1
	Gpbp1l1
	Echs1
	Mrpl33
	Fabp6
	Pcbp1
	Asxl1
