# Supplementary material for: SNIP1 and PRC2 coordinate cell fates of neural progenitors during brain development
Source: Nat Commun. 2023 Aug 8;14:4754. doi: 10.1038/s41467-023-40487-4 (PMC10409800; doi:10.1038/s41467-023-40487-4)
Supplement: Supplementary file 6 — Source Data [file 41467_2023_40487_MOESM6_ESM.xlsx]

## Sheet: FIg1f,g&Fig6c,e
Ctrl - Forebrain						FIg1f;Fig6c	Fig1g;Fig6e			Ctrl - Midbrain						FIg1f;Fig6c	Fig1g;Fig6e
Forebrain					Forebrain	Casp3/DAPI	Sox2/DAPI			Midbrain					Midbrain	Casp3/DAPI	Sox2/DAPI
wildtype	Clvd Casp3	SOX2	DAPI		wildtype					wildtype	Clvd Casp3	SOX2	DAPI		wildtype
Image: fore_20X.nd2 - C=0	6	1040	2209		Image: fore_20X.nd2 - C=0	0.00271616	0.470801			Image: mid_20X.nd2 - C=0	1	793	2083		Image: mid_20X.nd2 - C=0	0.000480077	0.380701
Image: fore_20X001.nd2 - C=0	0	1019	2116		Image: fore_20X001.nd2 - C=0	0	0.481569			Image: mid_20X001.nd2 - C=0	1	864	2175		Image: mid_20X001.nd2 - C=0	0.00045977	0.397241
Image: fore_20X002.nd2 - C=0	0	1040	2041		Image: fore_20X002.nd2 - C=0	0	0.509554			Image: mid_20X002.nd2 - C=0	0	1167	2285		Image: mid_20X002.nd2 - C=0	0	0.510722
Image: fore_20X003.nd2 - C=0	0	943	1760		Image: fore_20X003.nd2 - C=0	0	0.535795			Image: mid_20X003.nd2 - C=0	0	743	2180		Image: mid_20X003.nd2 - C=0	0	0.340826
Image: fore_20X004.nd2 - C=0	0	753	1350		Image: fore_20X004.nd2 - C=0	0	0.557778			Image: mid_20X004.nd2 - C=0	0	780	1968		Image: mid_20X004.nd2 - C=0	0	0.396341
Forebrain					Forebrain					Midbrain					Midbrain
wildtype190-7	Clvd Casp3	SOX2	DAPI		wildtype190-7	Casp3/DAPI	Sox2/DAPI			wildtype	Clvd Casp3	SOX2	DAPI		wildtype	Casp3/DAPI	Sox2/DAPI
Image: 20X_fore004.nd2 - T=0 C=3	77	877	1918		Image: 20X_fore004.nd2 - T=0 C=3	0.040146	0.457247			Image: 20X_mid004.nd2 - T=0 C=3	2	810	1419		Image: 20X_mid004.nd2 - T=0 C=3	0.00140944	0.570825
Image: 20X_fore003.nd2 - T=0 C=3	2	831	1308		Image: 20X_fore003.nd2 - T=0 C=3	0.00152905	0.635321			Image: 20X_mid003.nd2 - T=0 C=3	29	914	1895		Image: 20X_mid003.nd2 - T=0 C=3	0.0153034	0.482322
Image: 20X_fore002.nd2 - T=0 C=3	3	1072	1669		Image: 20X_fore002.nd2 - T=0 C=3	0.00179748	0.642301			Image: 20X_mid002.nd2 - T=0 C=3	50	980	2098		Image: 20X_mid002.nd2 - T=0 C=3	0.0238322	0.467112
Image: 20X_fore001.nd2 - T=0 C=3	2	1136	1993		Image: 20X_fore001.nd2 - T=0 C=3	0.00100351	0.569995			Image: 20X_mid001.nd2 - T=0 C=3	13	1249	2312		Image: 20X_mid001.nd2 - T=0 C=3	0.00562284	0.540225
Image: 20X_fore.nd2 - T=0 C=3	9	1226	2135		Image: 20X_fore.nd2 - T=0 C=3	0.00421546	0.574239			Image: 20X_mid.nd2 - T=0 C=3	18	1449	2304		Image: 20X_mid.nd2 - T=0 C=3	0.0078125	0.628906
Forebrain					Forebrain					Midbrain					Midbrain
wildtype12-1	Clvd Casp3	SOX2	DAPI		wildtype	Casp3/DAPI	Sox2/DAPI			wildtype	Clvd Casp3	SOX2	DAPI		wildtype	Casp3/DAPI	Sox2/DAPI
Image: fore_20X004.nd2 - C=3	1	884	1499		Image: fore_20X004.nd2 - C=3	0.000667111	0.589726			Image: mid_20X004.nd2 - C=3	1	593	1135		Image: mid_20X004.nd2 - C=3	0.000881057	0.522467
Image: fore_20X003.nd2 - C=3	1	929	1646		Image: fore_20X003.nd2 - C=3	0.000607533	0.564399			Image: mid_20X003.nd2 - C=3	0	687	1143		Image: mid_20X003.nd2 - C=3	0	0.60105
Image: fore_20X002.nd2 - C=3	2	848	1452		Image: fore_20X002.nd2 - C=3	0.00137741	0.584022			Image: mid_20X002.nd2 - C=3	0	1083	1971		Image: mid_20X002.nd2 - C=3	0	0.549467
Image: fore_20X001.nd2 - C=3	3	915	1607		Image: fore_20X001.nd2 - C=3	0.00186683	0.569384			Image: mid_20X001.nd2 - C=3	1	1067	2179		Image: mid_20X001.nd2 - C=3	0.000458926	0.489674
Image: fore_20X.nd2 - C=3	0	998	1716		Image: fore_20X.nd2 - C=3	0	0.581585			Image: mid_20X.nd2 - C=3	2	876	2292		Image: mid_20X.nd2 - C=3	0.0008726	0.382199
Forebrain					Forebrain					Midbrain					Midbrain
wildtype	Clvd Casp3	SOX2	DAPI		wildtype	Casp3/DAPI	Sox2/DAPI			wildtype	Clvd Casp3	SOX2	DAPI		wildtype	Casp3/DAPI	Sox2/DAPI
Image: WT_20X_fore004.nd2 - T=0 C=2	1	1435	2072		Image: WT_20X_fore004.nd2 - T=0 C=2	0.000482625	0.692568			Image: WT_20X_mid004.nd2 - T=0 C=3	0	1341	2025		Image: WT_20X_mid004.nd2 - T=0 C=3	0	0.662222
Image: WT_20X_fore001.nd2 - T=0 C=3	1	920	1668		Image: WT_20X_fore001.nd2 - T=0 C=3	0.00059952	0.551559			Image: WT_20X_mid003.nd2 - T=0 C=3	2	1499	2006		Image: WT_20X_mid003.nd2 - T=0 C=3	0.000997009	0.747258
Image: WT_20X_fore002.nd2 - T=0 C=3	0	990	1668		Image: WT_20X_fore002.nd2 - T=0 C=3	0	0.593525			Image: WT_20X_mid002.nd2 - T=0 C=3	4	1299	2132		Image: WT_20X_mid002.nd2 - T=0 C=3	0.00187617	0.609287
Image: WT_20X_fore003.nd2 - T=0 C=3	0	1196	1778		Image: WT_20X_fore003.nd2 - T=0 C=3	0	0.672666			Image: WT_20X_mid001.nd2 - T=0 C=3	0	958	1948		Image: WT_20X_mid001.nd2 - T=0 C=3	0	0.491786
Forebrain					Forebrain					Midbrain					Midbrain
Het	Clvd Casp3	SOX2	DAPI		Het	Casp3/DAPI	Sox2/DAPI			Het	Clvd Casp3	SOX2	DAPI		Het	Casp3/DAPI	Sox2/DAPI
Image: Het_fore20X005.nd2 - T=0 C=3	1	1117	1629		Image: Het_fore20X005.nd2 - T=0 C=3	0.000613874	0.685697			Image: Het_mid20X003.nd2 - T=0 C=3	3	769	1281		Image: Het_mid20X003.nd2 - T=0 C=3	0.00234192	0.600312
Image: Het_fore20X003.nd2 - T=0 C=3	2	1171	1913		Image: Het_fore20X003.nd2 - T=0 C=3	0.00104548	0.612128			Image: Het_mid20X002.nd2 - T=0 C=3	3	1013	1839		Image: Het_mid20X002.nd2 - T=0 C=3	0.00163132	0.550843
Image: Het_fore20X002.nd2 - T=0 C=3	5	1145	1898		Image: Het_fore20X002.nd2 - T=0 C=3	0.00263435	0.603267			Image: Het_mid20X001.nd2 - T=0 C=3	3	1108	2007		Image: Het_mid20X001.nd2 - T=0 C=3	0.00149477	0.552068
Image: Het_fore20X001.nd2 - T=0 C=3	1	1141	1786		Image: Het_fore20X001.nd2 - T=0 C=3	0.00055991	0.638858			Image: Het_mid20X.nd2 - T=0 C=3	2	1278	2156		Image: Het_mid20X.nd2 - T=0 C=3	0.000927644	0.592764
Image: Het_fore20X.nd2 - T=0 C=3	0	1278	1857		Image: Het_fore20X.nd2 - T=0 C=3	0	0.688207
Forebrain					Forebrain					Midbrain					Midbrain
Het	Clvd Casp3	SOX2	DAPI		Het	Casp3/DAPI	Sox2/DAPI			Het	Clvd Casp3	SOX2	DAPI		Het	Casp3/DAPI	Sox2/DAPI
Image: Het_fore003.nd2 - T=0 C=3	0	1129	2091		Image: Het_fore003.nd2 - T=0 C=3	0	0.539933			Image: Het_mid003.nd2 - T=0 C=3	0	538	1210		Image: Het_mid003.nd2 - T=0 C=3	0	0.444628
Image: Het_fore002.nd2 - T=0 C=3	1	1295	2145		Image: Het_fore002.nd2 - T=0 C=3	0.0004662	0.60373			Image: Het_mid002.nd2 - T=0 C=3	0	453	968		Image: Het_mid002.nd2 - T=0 C=3	0	0.467975
Image: Het_fore001.nd2 - T=0 C=3	3	1257	2140		Image: Het_fore001.nd2 - T=0 C=3	0.00140187	0.587383			Image: Het_mid001.nd2 - T=0 C=3	0	387	775		Image: Het_mid001.nd2 - T=0 C=3	0	0.499355
Image: Het_fore.nd2 - T=0 C=3	0	1107	2035		Image: Het_fore.nd2 - T=0 C=3	0	0.54398			Image: Het_mid.nd2 - T=0 C=3	3	409	808		Image: Het_mid.nd2 - T=0 C=3	0.00371287	0.506188
Forebrain					Forebrain					Midbrain					Midbrain
Het	Clvd Casp3	SOX2	DAPI		Het	Casp3/DAPI	Sox2/DAPI			Het	Clvd Casp3	SOX2	DAPI		Het	Casp3/DAPI	Sox2/DAPI
Image: Het_fore005.nd2 - T=0 C=3	0	1045	1617		Image: Het_fore005.nd2 - T=0 C=3	0	0.646259			Image: Het_mid004.nd2 - T=0 C=3	1	794	1645		Image: Het_mid004.nd2 - T=0 C=3	0.000607903	0.482675
Image: Het_fore004.nd2 - T=0 C=3	0	1165	1888		Image: Het_fore004.nd2 - T=0 C=3	0	0.617055			Image: Het_mid003.nd2 - T=0 C=3	1	1037	2076		Image: Het_mid003.nd2 - T=0 C=3	0.000481696	0.499518
Image: Het_fore003.nd2 - T=0 C=3	0	1185	1971		Image: Het_fore003.nd2 - T=0 C=3	0	0.601218			Image: Het_mid002.nd2 - T=0 C=3	1	1155	2113		Image: Het_mid002.nd2 - T=0 C=3	0.000473261	0.546616
Image: Het_fore002.nd2 - T=0 C=3	0	1076	1989		Image: Het_fore002.nd2 - T=0 C=3	0	0.540975			Image: Het_mid001.nd2 - T=0 C=3	1	1410	2196		Image: Het_mid001.nd2 - T=0 C=3	0.000455373	0.642077
Image: Het_fore001.nd2 - T=0 C=3	1	1036	1996		Image: Het_fore001.nd2 - T=0 C=3	0.000501002	0.519038			Image: Het_mid.nd2 - T=0 C=3	1	1589	2210		Image: Het_mid.nd2 - T=0 C=3	0.000452489	0.719005
Forebrain					Forebrain					Midbrain					Midbrain
Het (1312-1)	Clvd Casp3	SOX2	DAPI		Het (1312-1)	Casp3/DAPI	Sox2/DAPI			Het (1312-1)	Clvd Casp3	SOX2	DAPI		Het (1312-1)	Casp3/DAPI	Sox2/DAPI
Image: 1312-1_het_fore004.nd2 - T=0 C=3	0	517	1199		Image: 1312-1_het_fore004.nd2 - T=0 C=3	0	0.431193			Image: 1312-1_het_mid01004.nd2 - T=0 C=3	0	368	1221		Image: 1312-1_het_mid01004.nd2 - T=0 C=3	0	0.301392
Image: 1312-1_het_fore003.nd2 - T=0 C=3	1	597	1238		Image: 1312-1_het_fore003.nd2 - T=0 C=3	0.000807754	0.482229			Image: 1312-1_het_mid01003.nd2 - T=0 C=3	0	655	1746		Image: 1312-1_het_mid01003.nd2 - T=0 C=3	0	0.375143
Image: 1312-1_het_fore002.nd2 - T=0 C=3	0	732	1462		Image: 1312-1_het_fore002.nd2 - T=0 C=3	0	0.500684			Image: 1312-1_het_mid01002.nd2 - T=0 C=3	0	891	1775		Image: 1312-1_het_mid01002.nd2 - T=0 C=3	0	0.501972
Image: 1312-1_het_fore001.nd2 - T=0 C=3	1	1236	2052		Image: 1312-1_het_fore001.nd2 - T=0 C=3	0.000487329	0.602339			Image: 1312-1_het_mid01001.nd2 - T=0 C=3	0	1204	2156		Image: 1312-1_het_mid01001.nd2 - T=0 C=3	0	0.558442
Image: 1312-1_het_fore.nd2 - T=0 C=3	1	642	1826		Image: 1312-1_het_fore.nd2 - T=0 C=3	0.000547645	0.351588			Image: 1312-1_het_mid01.nd2 - T=0 C=3	0	82	935		Image: 1312-1_het_mid01.nd2 - T=0 C=3	0	0.0877005
										Image: 1312-1_het_mid.nd2 - T=0 C=3	1	249	1262		Image: 1312-1_het_mid.nd2 - T=0 C=3	0.000792393	0.197306
Snip1KO - Forebrain						FIg1f;Fig6c	Fig1g;Fig6e			Snip1KO-Midbrain						FIg1f;Fig6c	Fig1g;Fig6e
Forebrain					Forebrain					Midbrain					Midbrain
Snip1-CKO	Clvd Casp3	SOX2	DAPI		Snip1-CKO	Casp3/DAPI	Sox2/DAPI			Snip1-CKO	Clvd Casp3	SOX2	DAPI		Snip1-CKO	Casp3/DAPI	Sox2/DAPI
Image: fore_20X.nd2 - C=0	219	656	1343		Image: fore_20X.nd2 - C=0	0.163068	0.488459			Image: mid_20X.nd2 - C=0	406	853	2161		Image: mid_20X.nd2 - C=0	0.187876	0.394725
Image: fore_20X001.nd2 - C=0	516	929	1956		Image: fore_20X001.nd2 - C=0	0.263804	0.474949			Image: mid_20X001.nd2 - C=0	449	883	2159		Image: mid_20X001.nd2 - C=0	0.207967	0.408986
Image: fore_20X002.nd2 - C=0	600	1085	2114		Image: fore_20X002.nd2 - C=0	0.283822	0.513245			Image: mid_20X002.nd2 - C=0	298	872	2026		Image: mid_20X002.nd2 - C=0	0.147088	0.430405
Image: fore_20X003.nd2 - C=0	466	952	1956		Image: fore_20X003.nd2 - C=0	0.238241	0.486708			Image: mid_20X003.nd2 - C=0	283	830	1942		Image: mid_20X003.nd2 - C=0	0.145726	0.427394
Image: fore_20X004.nd2 - C=0	377	850	1936		Image: fore_20X004.nd2 - C=0	0.194731	0.43905			Image: mid_20X004.nd2 - C=0	259	882	1789		Image: mid_20X004.nd2 - C=0	0.144774	0.493013
Forebrain					Forebrain					Midbrain					Midbrain
Snip1CKO190-2	Clvd Casp3	SOX2	DAPI		Snip1CKO190-2	Casp3/DAPI	Sox2/DAPI			Snip1CKO	Clvd Casp3	SOX2	DAPI		Snip1CKO	Casp3/DAPI	Sox2/DAPI
Image: 20X_fore004.nd2 - T=0 C=3	288	493	1000		Image: 20X_fore004.nd2 - T=0 C=3	0.288	0.493			Image: 20X_mid004.nd2 - T=0 C=3	88	603	1390		Image: 20X_mid004.nd2 - T=0 C=3	0.0633094	0.433813
Image: 20X_fore003.nd2 - T=0 C=3	332	551	1148		Image: 20X_fore003.nd2 - T=0 C=3	0.289199	0.479965			Image: 20X_mid003.nd2 - T=0 C=3	45	469	837		Image: 20X_mid003.nd2 - T=0 C=3	0.0537634	0.560335
Image: 20X_fore002.nd2 - T=0 C=3	337	527	1139		Image: 20X_fore002.nd2 - T=0 C=3	0.295874	0.462687			Image: 20X_mid002.nd2 - T=0 C=3	34	561	882		Image: 20X_mid002.nd2 - T=0 C=3	0.0385488	0.636054
Image: 20X_fore001.nd2 - T=0 C=3	286	482	1150		Image: 20X_fore001.nd2 - T=0 C=3	0.248696	0.41913			Image: 20X_mid001.nd2 - T=0 C=3	88	632	991		Image: 20X_mid001.nd2 - T=0 C=3	0.0887992	0.63774
Image: 20X_fore.nd2 - T=0 C=3	558	512	1788		Image: 20X_fore.nd2 - T=0 C=3	0.312081	0.286353			Image: 20X_mid.nd2 - T=0 C=3	136	740	1171		Image: 20X_mid.nd2 - T=0 C=3	0.11614	0.631939
Forebrain					Forebrain					Midbrain					Midbrain
Snip1-CKO12-2	Clvd Casp3	SOX2	DAPI		Snip1-CKO	Casp3/DAPI	Sox2/DAPI			Snip1-CKO	Clvd Casp3	SOX2	DAPI		Snip1-CKO	Casp3/DAPI	Sox2/DAPI
Image: fore_20X004.nd2 - C=3	41	593	1424		Image: fore_20X004.nd2 - C=3	0.0287921	0.416433			Image: mid_20X004.nd2 - C=3	582	817	2191		Image: mid_20X004.nd2 - C=3	0.265632	0.372889
Image: fore_20X003.nd2 - C=3	172	666	1434		Image: fore_20X003.nd2 - C=3	0.119944	0.464435			Image: mid_20X003.nd2 - C=3	74	585	1098		Image: mid_20X003.nd2 - C=3	0.0673953	0.532787
Image: fore_20X002.nd2 - C=3	295	660	1573		Image: fore_20X002.nd2 - C=3	0.18754	0.41958			Image: mid_20X002.nd2 - C=3	152	642	1316		Image: mid_20X002.nd2 - C=3	0.115502	0.487842
Image: fore_20X001.nd2 - C=3	386	683	1793		Image: fore_20X001.nd2 - C=3	0.215282	0.380926			Image: mid_20X001.nd2 - C=3	231	767	1589		Image: mid_20X001.nd2 - C=3	0.145374	0.482694
Image: fore_20X.nd2 - C=3	574	744	2219		Image: fore_20X.nd2 - C=3	0.258675	0.335286			Image: mid_20X.nd2 - C=3	414	1047	2057		Image: mid_20X.nd2 - C=3	0.201264	0.508994
Forebrain					Forebrain					Midbrain					Midbrain
Snip1-CKO	Clvd Casp3	SOX2	DAPI		Snip1-CKO	Casp3/DAPI	Sox2/DAPI			Snip1-CKO	Clvd Casp3	SOX2	DAPI		Snip1-CKO	Casp3/DAPI	Sox2/DAPI
Image: Snip1CKO_fore20X.nd2 - T=0 C=2	453	88	1865		Image: Snip1CKO_fore20X.nd2 - T=0 C=2	0.242895	0.047185			Image: Snip1CKO_mid20X005.nd2 - T=0 C=3	312	355	1066		Image: Snip1CKO_mid20X005.nd2 - T=0 C=3	0.292683	0.333021
Image: Snip1CKO_fore20X005.nd2 - T=0 C=3	223	257	2149		Image: Snip1CKO_fore20X005.nd2 - T=0 C=3	0.103769	0.119591			Image: Snip1CKO_mid20X004.nd2 - T=0 C=3	368	361	1171		Image: Snip1CKO_mid20X004.nd2 - T=0 C=3	0.314261	0.308284
Image: Snip1CKO_fore20X004.nd2 - T=0 C=3	408	432	2261		Image: Snip1CKO_fore20X004.nd2 - T=0 C=3	0.180451	0.191066			Image: Snip1CKO_mid20X003.nd2 - T=0 C=3	325	329	1186		Image: Snip1CKO_mid20X003.nd2 - T=0 C=3	0.27403	0.277403
Image: Snip1CKO_fore20X003.nd2 - T=0 C=3	237	187	1947		Image: Snip1CKO_fore20X003.nd2 - T=0 C=3	0.121726	0.0960452			Image: Snip1CKO_mid20X002.nd2 - T=0 C=3	315	170	1147		Image: Snip1CKO_mid20X002.nd2 - T=0 C=3	0.274629	0.148213
Image: Snip1CKO_fore20X002.nd2 - T=0 C=3	312	170	1605		Image: Snip1CKO_fore20X002.nd2 - T=0 C=3	0.194393	0.105919			Image: Snip1CKO_mid20X001.nd2 - T=0 C=3	358	469	1311		Image: Snip1CKO_mid20X001.nd2 - T=0 C=3	0.273074	0.357742
Image: Snip1CKO_fore20X001.nd2 - T=0 C=3	465	177	1780		Image: Snip1CKO_fore20X001.nd2 - T=0 C=3	0.261236	0.0994382			Image: Snip1CKO_mid20X.nd2 - T=0 C=3	410	532	1337		Image: Snip1CKO_mid20X.nd2 - T=0 C=3	0.306657	0.397906
Forebrain					Forebrain					Midbrain					Midbrain
Snip1CKO	Clvd Casp3	SOX2	DAPI		Snip1CKO	Casp3/DAPI	Sox2/DAPI			Snip1CKO	Clvd Casp3	SOX2	DAPI		Snip1CKO	Casp3/DAPI	Sox2/DAPI
Image: SCKO_fore004.nd2 - T=0 C=3	807	591	2001		Image: SCKO_fore004.nd2 - T=0 C=3	0.403298	0.295352			Image: SCKO_mid_1006.nd2 - T=0 C=3	313	459	1164		Image: SCKO_mid_1006.nd2 - T=0 C=3	0.2689	0.39433
Image: SCKO_fore003.nd2 - T=0 C=3	970	687	2145		Image: SCKO_fore003.nd2 - T=0 C=3	0.452214	0.32028			Image: SCKO_mid_1004.nd2 - T=0 C=3	299	443	1099		Image: SCKO_mid_1004.nd2 - T=0 C=3	0.272066	0.403094
Image: SCKO_fore002.nd2 - T=0 C=3	1068	769	2380		Image: SCKO_fore002.nd2 - T=0 C=3	0.448739	0.323109			Image: SCKO_mid_1003.nd2 - T=0 C=3	251	461	1108		Image: SCKO_mid_1003.nd2 - T=0 C=3	0.226534	0.416065
Image: SCKO_fore001.nd2 - T=0 C=3	900	648	2053		Image: SCKO_fore001.nd2 - T=0 C=3	0.438383	0.315636			Image: SCKO_mid_1002.nd2 - T=0 C=3	181	489	1020		Image: SCKO_mid_1002.nd2 - T=0 C=3	0.177451	0.479412
Image: SCKO_fore.nd2 - T=0 C=3	668	459	2132		Image: SCKO_fore.nd2 - T=0 C=3	0.313321	0.215291			Image: SCKO_mid_1.nd2 - T=0 C=3	24	467	932		Image: SCKO_mid_1.nd2 - T=0 C=3	0.0257511	0.501073
Forebrain					Forebrain					Midbrain					Midbrain
Snip1CKO (1312-2)	Clvd Casp3	SOX2	DAPI		Snip1CKO (1312-2)	Casp3/DAPI	Sox2/DAPI			Snip1CKO (1312-2)	Clvd Casp3	SOX2	DAPI		Snip1CKO (1312-2)	Casp3/DAPI	Sox2/DAPI
Image: 1312-2_Snip1CKO_fore003.nd2 - T=0 C=3	326	526	1152		Image: 1312-2_Snip1CKO_fore003.nd2 - T=0 C=3	0.282986	0.456597			Image: 1312-2_Snip1CKO_mid004.nd2 - T=0 C=3	21	581	1181		Image: 1312-2_Snip1CKO_mid004.nd2 - T=0 C=3	0.0177815	0.491956
Image: 1312-2_Snip1CKO_fore002.nd2 - T=0 C=3	283	478	1054		Image: 1312-2_Snip1CKO_fore002.nd2 - T=0 C=3	0.268501	0.45351			Image: 1312-2_Snip1CKO_mid003.nd2 - T=0 C=3	15	644	1163		Image: 1312-2_Snip1CKO_mid003.nd2 - T=0 C=3	0.0128977	0.55374
Image: 1312-2_Snip1CKO_fore001.nd2 - T=0 C=3	467	1115	1742		Image: 1312-2_Snip1CKO_fore001.nd2 - T=0 C=3	0.268083	0.640069			Image: 1312-2_Snip1CKO_mid002.nd2 - T=0 C=3	27	619	1117		Image: 1312-2_Snip1CKO_mid002.nd2 - T=0 C=3	0.0241719	0.554163
Image: 1312-2_Snip1CKO_fore.nd2 - T=0 C=3	287	618	1585		Image: 1312-2_Snip1CKO_fore.nd2 - T=0 C=3	0.181073	0.389905			Image: 1312-2_Snip1CKO_mid001.nd2 - T=0 C=3	19	593	1050		Image: 1312-2_Snip1CKO_mid001.nd2 - T=0 C=3	0.0180952	0.564762
										Image: 1312-2_Snip1CKO_mid.nd2 - T=0 C=3	6	506	919		Image: 1312-2_Snip1CKO_mid.nd2 - T=0 C=3	0.00652884	0.550598
Forebrain					Forebrain
Snip1CKO (1150-5)	Clvd Casp3	SOX2	DAPI		Snip1CKO (1150-5)	Casp3/DAPI	Sox2/DAPI			Midbrain					Midbrain
Image: Snip1CKO_fore_1004.nd2 - C=3	208	264	993		Image: Snip1CKO_fore_1004.nd2 - C=3	0.209466	0.265861			Snip1CKO (1150-5)	Clvd Casp3	SOX2	DAPI		Snip1CKO (1150-5)	Casp3/DAPI	Sox2/DAPI
Image: Snip1CKO_fore_1003.nd2 - C=3	193	268	1070		Image: Snip1CKO_fore_1003.nd2 - C=3	0.180374	0.250467			Image: Snip1CKO_mid005.nd2 - C=3	161	442	1079		Image: Snip1CKO_mid005.nd2 - C=3	0.149212	0.409639
Image: Snip1CKO_fore_1002.nd2 - C=3	153	314	1081		Image: Snip1CKO_fore_1002.nd2 - C=3	0.141536	0.290472			Image: Snip1CKO_mid004.nd2 - C=3	184	391	945		Image: Snip1CKO_mid004.nd2 - C=3	0.194709	0.413757
Image: Snip1CKO_fore_1001.nd2 - C=3	220	297	1287		Image: Snip1CKO_fore_1001.nd2 - C=3	0.17094	0.230769			Image: Snip1CKO_mid003.nd2 - C=3	228	454	1221		Image: Snip1CKO_mid003.nd2 - C=3	0.186732	0.371826
Image: Snip1CKO_fore_1.nd2 - C=3	314	249	1682		Image: Snip1CKO_fore_1.nd2 - C=3	0.186683	0.148038			Image: Snip1CKO_mid002.nd2 - C=3	295	467	1162		Image: Snip1CKO_mid002.nd2 - C=3	0.253873	0.401893
										Image: Snip1CKO_mid001.nd2 - C=3	297	491	1255		Image: Snip1CKO_mid001.nd2 - C=3	0.236653	0.391235
										Image: Snip1CKO_mid.nd2 - C=3	379	477	1454		Image: Snip1CKO_mid.nd2 - C=3	0.26066	0.328061
Snip1EedKO - Forebrain						Fig6c	Fig6e			Snip1EedKO-Midbrain						Fig6c	Fig6e
Forebrain					Forebrain					Midbrain					Midbrain
Snip1-Eed-dCKO15-2	Clvd Casp3	SOX2	DAPI		Snip1-Eed-dCKO	Casp3/DAPI	Sox2/DAPI			Snip1-Eed-dCKO	Clvd Casp3	SOX2	DAPI		Snip1-Eed-dCKO	Casp3/DAPI	Sox2/DAPI
Image: fore_20X004.nd2 - C=3	361	524	1357		Image: fore_20X004.nd2 - C=3	0.266028	0.386146			Image: mid_20X004.nd2 - C=3	89	674	1336		Image: mid_20X004.nd2 - C=3	0.0666168	0.504491
Image: fore_20X003.nd2 - C=3	335	583	1502		Image: fore_20X003.nd2 - C=3	0.223036	0.388149			Image: mid_20X003.nd2 - C=3	141	776	1721		Image: mid_20X003.nd2 - C=3	0.0819291	0.450901
Image: fore_20X002.nd2 - C=3	281	630	1480		Image: fore_20X002.nd2 - C=3	0.189865	0.425676			Image: mid_20X002.nd2 - C=3	279	823	2042		Image: mid_20X002.nd2 - C=3	0.136631	0.403036
Image: fore_20X001.nd2 - C=3	284	717	1555		Image: fore_20X001.nd2 - C=3	0.182637	0.461093			Image: mid_20X001.nd2 - C=3	385	775	2192		Image: mid_20X001.nd2 - C=3	0.175639	0.353558
Image: fore_20X.nd2 - C=3	252	737	1706		Image: fore_20X.nd2 - C=3	0.147714	0.432005			Image: mid_20X.nd2 - C=3	497	864	2199		Image: mid_20X.nd2 - C=3	0.226012	0.392906
Forebrain					Forebrain					Midbrain					Midbrain
Snip1-Eed-dCKO	Clvd Casp3	SOX2	DAPI		Snip1-Eed-dCKO	Casp3/DAPI	Sox2/DAPI			Snip1-Eed-dCKO	Clvd Casp3	SOX2	DAPI		Snip1-Eed-dCKO	Casp3/DAPI	Sox2/DAPI
Image: dCKO_20X_fore004.nd2 - T=0 C=3	42	594	905		Image: dCKO_20X_fore004.nd2 - T=0 C=3	0.0464088	0.656354			Image: dCKO_20X_mid005.nd2 - T=0 C=3	25	596	962		Image: dCKO_20X_mid005.nd2 - T=0 C=3	0.0259875	0.619543
Image: dCKO_20X_fore003.nd2 - T=0 C=3	179	751	1136		Image: dCKO_20X_fore003.nd2 - T=0 C=3	0.15757	0.661092			Image: dCKO_20X_mid004.nd2 - T=0 C=3	12	632	928		Image: dCKO_20X_mid004.nd2 - T=0 C=3	0.012931	0.681034
Image: dCKO_20X_fore002.nd2 - T=0 C=3	283	798	1222		Image: dCKO_20X_fore002.nd2 - T=0 C=3	0.231588	0.653028			Image: dCKO_20X_mid003.nd2 - T=0 C=3	15	586	886		Image: dCKO_20X_mid003.nd2 - T=0 C=3	0.01693	0.6614
Image: dCKO_20X_fore001.nd2 - T=0 C=3	300	790	1310		Image: dCKO_20X_fore001.nd2 - T=0 C=3	0.229008	0.603053			Image: dCKO_20X_mid002.nd2 - T=0 C=3	30	595	889		Image: dCKO_20X_mid002.nd2 - T=0 C=3	0.0337458	0.669291
Image: dCKO_20X_fore.nd2 - T=0 C=3	261	882	1520		Image: dCKO_20X_fore.nd2 - T=0 C=3	0.171711	0.580263			Image: dCKO_20X_mid001.nd2 - T=0 C=3	71	852	1261		Image: dCKO_20X_mid001.nd2 - T=0 C=3	0.0563045	0.675654
										Image: dCKO_20X_mid.nd2 - T=0 C=3	185	1202	1805		Image: dCKO_20X_mid.nd2 - T=0 C=3	0.102493	0.665928
Forebrain					Forebrain
Snip1EedCKO	Clvd Casp3	SOX2	DAPI		Snip1EedCKO	Casp3/DAPI	Sox2/DAPI			Midbrain					Midbrain
Image: SEedCKO_fore004.nd2 - T=0 C=3	582	789	1839		Image: SEedCKO_fore004.nd2 - T=0 C=3	0.316476	0.429038			Snip1EedCKO	Clvd Casp3	SOX2	DAPI		Snip1EedCKO	Casp3/DAPI	Sox2/DAPI
Image: SEedCKO_fore003.nd2 - T=0 C=3	663	1112	1961		Image: SEedCKO_fore003.nd2 - T=0 C=3	0.338093	0.567058			Image: SEedCKO_mid005.nd2 - T=0 C=3	126	712	1350		Image: SEedCKO_mid005.nd2 - T=0 C=3	0.0933333	0.527407
Image: SEedCKO_fore002.nd2 - T=0 C=3	405	520	1335		Image: SEedCKO_fore002.nd2 - T=0 C=3	0.303371	0.389513			Image: SEedCKO_mid004.nd2 - T=0 C=3	197	1125	1704		Image: SEedCKO_mid004.nd2 - T=0 C=3	0.11561	0.660211
Image: SEedCKO_fore001.nd2 - T=0 C=3	319	375	1140		Image: SEedCKO_fore001.nd2 - T=0 C=3	0.279825	0.328947			Image: SEedCKO_mid003.nd2 - T=0 C=3	298	1537	2134		Image: SEedCKO_mid003.nd2 - T=0 C=3	0.139644	0.720244
Image: SEedCKO_fore.nd2 - T=0 C=3	392	446	1528		Image: SEedCKO_fore.nd2 - T=0 C=3	0.256545	0.291885			Image: SEedCKO_mid001.nd2 - T=0 C=3	280	1592	2065		Image: SEedCKO_mid001.nd2 - T=0 C=3	0.135593	0.770944
										Image: SEedCKO_mid.nd2 - T=0 C=3	338	1605	2069		Image: SEedCKO_mid.nd2 - T=0 C=3	0.163364	0.775737
Forebrain					Forebrain
SEedCKO (1312-3)	Clvd Casp3	SOX2	DAPI		SEedCKO (1312-3)	Casp3/DAPI	Sox2/DAPI			Midbrain					Midbrain
Image: 1312-3_SnEedCKO_fore003.nd2 - T=0 C=3	290	639	1397		Image: 1312-3_SnEedCKO_fore003.nd2 - T=0 C=3	0.207588	0.457409			SEedCKO (1312-3)	Clvd Casp3	SOX2	DAPI		SEedCKO (1312-3)	Casp3/DAPI	Sox2/DAPI
Image: 1312-3_SnEedCKO_fore002.nd2 - T=0 C=3	235	546	1312		Image: 1312-3_SnEedCKO_fore002.nd2 - T=0 C=3	0.179116	0.416159			Image: 1312-3_SnEedCKO_mid004.nd2 - T=0 C=3	89	683	1412		Image: 1312-3_SnEedCKO_mid004.nd2 - T=0 C=3	0.0630312	0.483711
Image: 1312-3_SnEedCKO_fore001.nd2 - T=0 C=3	237	594	1429		Image: 1312-3_SnEedCKO_fore001.nd2 - T=0 C=3	0.16585	0.415675			Image: 1312-3_SnEedCKO_mid003.nd2 - T=0 C=3	196	786	1588		Image: 1312-3_SnEedCKO_mid003.nd2 - T=0 C=3	0.123426	0.494962
Image: 1312-3_SnEedCKO_fore.nd2 - T=0 C=3	187	600	1640		Image: 1312-3_SnEedCKO_fore.nd2 - T=0 C=3	0.114024	0.365854			Image: 1312-3_SnEedCKO_mid002.nd2 - T=0 C=3	233	914	1841		Image: 1312-3_SnEedCKO_mid002.nd2 - T=0 C=3	0.126562	0.496469
										Image: 1312-3_SnEedCKO_mid001.nd2 - T=0 C=3	326	1206	2070		Image: 1312-3_SnEedCKO_mid001.nd2 - T=0 C=3	0.157488	0.582609
										Image: 1312-3_SnEedCKO_mid.nd2 - T=0 C=3	409	1263	2283		Image: 1312-3_SnEedCKO_mid.nd2 - T=0 C=3	0.17915	0.553219
Forebrain					Forebrain
SEedCKO (1312-4)	Clvd Casp3	SOX2	DAPI		SEedCKO (1312-4)	Casp3/DAPI	Sox2/DAPI			Midbrain					Midbrain
Image: 1312-4_SnEedCKO_fore003.nd2 - T=0 C=3	118	493	966		Image: 1312-4_SnEedCKO_fore003.nd2 - T=0 C=3	0.122153	0.510352			SEedCKO (1312-4)	Clvd Casp3	SOX2	DAPI		SEedCKO (1312-4)	Casp3/DAPI	Sox2/DAPI
Image: 1312-4_SnEedCKO_fore002.nd2 - T=0 C=3	168	1435	1784		Image: 1312-4_SnEedCKO_fore002.nd2 - T=0 C=3	0.0941704	0.804372			Image: 1312-4_SnEedCKO_mid004.nd2 - T=0 C=3	22	599	1199		Image: 1312-4_SnEedCKO_mid004.nd2 - T=0 C=3	0.0183486	0.499583
Image: 1312-4_SnEedCKO_fore001.nd2 - T=0 C=3	178	1524	1856		Image: 1312-4_SnEedCKO_fore001.nd2 - T=0 C=3	0.0959052	0.821121			Image: 1312-4_SnEedCKO_mid003.nd2 - T=0 C=3	58	712	1364		Image: 1312-4_SnEedCKO_mid003.nd2 - T=0 C=3	0.042522	0.521994
Image: 1312-4_SnEedCKO_fore.nd2 - T=0 C=3	130	606	1195		Image: 1312-4_SnEedCKO_fore.nd2 - T=0 C=3	0.108787	0.507113			Image: 1312-4_SnEedCKO_mid002.nd2 - T=0 C=3	110	771	1610		Image: 1312-4_SnEedCKO_mid002.nd2 - T=0 C=3	0.068323	0.478882
										Image: 1312-4_SnEedCKO_mid001.nd2 - T=0 C=3	86	1014	1868		Image: 1312-4_SnEedCKO_mid001.nd2 - T=0 C=3	0.0460385	0.542827
										Image: 1312-4_SnEedCKO_mid.nd2 - T=0 C=3	159	1263	2100		Image: 1312-4_SnEedCKO_mid.nd2 - T=0 C=3	0.0757143	0.601429

## Sheet: Fig1i&Fig6g
Ctrl - Forebrain
Forebrain
wildtype	Tbr2	DAPI	Tbr2/DAPI
Image: fore_20X.nd2 - C=0	605	2209	0.27388
Image: fore_20X001.nd2 - C=0	571	2116	0.269849
Image: fore_20X002.nd2 - C=0	563	2041	0.275845
Image: fore_20X003.nd2 - C=0	566	1760	0.321591
Image: fore_20X004.nd2 - C=0	362	1350	0.268148
Forebrain
wildtype190-7	Tbr2	DAPI	Tbr2/DAPI
Image: 20X_fore004.nd2 - T=0 C=3	137	1918	0.0714286
Image: 20X_fore003.nd2 - T=0 C=3	152	1308	0.116208
Image: 20X_fore002.nd2 - T=0 C=3	273	1669	0.163571
Image: 20X_fore001.nd2 - T=0 C=3	420	1993	0.210738
Image: 20X_fore.nd2 - T=0 C=3	471	2135	0.220609
Forebrain
wildtype12-1	Tbr2	DAPI	Tbr2/DAPI
Image: fore_20X004.nd2 - C=3	337	1499	0.224817
Image: fore_20X003.nd2 - C=3	381	1646	0.23147
Image: fore_20X002.nd2 - C=3	399	1452	0.274793
Image: fore_20X001.nd2 - C=3	415	1607	0.258245
Image: fore_20X.nd2 - C=3	388	1716	0.226107
Forebrain
wildtype15-1	Tbr2	DAPI	Tbr2/DAPI
Image: fore_20X004.nd2 - C=3	458	2164	0.211645
Image: fore_20X003.nd2 - C=3	495	2147	0.230554
Image: fore_20X002.nd2 - C=3	320	1948	0.164271
Image: fore_20X001.nd2 - C=3	287	1553	0.184804
Image: fore_20X.nd2 - C=3	299	1297	0.230532
Forebrain
wildtype	Tbr2	DAPI	Tbr2/DAPI
Image: WT_20X_fore004.nd2 - T=0 C=2	807	2072	0.389479
Image: WT_20X_fore001.nd2 - T=0 C=3	639	1668	0.383094
Image: WT_20X_fore002.nd2 - T=0 C=3	607	1668	0.363909
Image: WT_20X_fore003.nd2 - T=0 C=3	628	1778	0.353206
Forebrain
Het	Tbr2	DAPI	Tbr2/DAPI
Image: 1026Het_Fore004.nd2 - C=0	72	1418	0.0507757
Image: 1026Het_Fore003.nd2 - C=0	128	1465	0.087372
Image: 1026Het_Fore002.nd2 - C=0	144	1451	0.0992419
Image: 1026Het_Fore001.nd2 - C=0	126	1369	0.092038
Image: 1026Het_Fore.nd2 - C=0	155	1360	0.113971
Forebrain
Het	Tbr2	DAPI	Tbr2/DAPI
Image: 256Ctrl_Fore004.nd2 - C=1	124	1182	0.104907
Image: 256Ctrl_Fore003.nd2 - C=1	424	2131	0.198968
Image: 256Ctrl_Fore002.nd2 - C=1	376	1933	0.194516
Image: 256Ctrl_Fore001.nd2 - C=1	423	1845	0.229268
Image: 256Ctrl_Fore.nd2 - C=1	454	2080	0.218269
Forebrain
Het (1312-1)	Tbr2	DAPI	Tbr2/DAPI
Image: 1312-1_Fore004.nd2 - C=1	123	1220	0.10082
Image: 1312-1_Fore003.nd2 - C=1	215	1588	0.13539
Image: 1312-1_Fore002.nd2 - C=1	250	1609	0.155376
Image: 1312-1_Fore001.nd2 - C=1	377	1664	0.226562
Forebrain
Ctrl	Tbr2	DAPI	Tbr2/DAPI
Image: 1150Ctrl_Fore004.nd2 - C=1	189	1154	0.163778
Image: 1150Ctrl_Fore003.nd2 - C=1	260	1504	0.172872
Image: 1150Ctrl_Fore002.nd2 - C=1	263	1503	0.174983
Image: 1150Ctrl_Fore001.nd2 - C=1	330	1790	0.184358
Image: 1150Ctrl_Fore.nd2 - C=1	316	1745	0.181089
Snip1KO - Forebrain
Forebrain
Snip1-CKO	Tbr2	DAPI	Tbr2/DAPI
Image: fore_20X.nd2 - C=0	183	1343	0.136262
Image: fore_20X001.nd2 - C=0	179	1956	0.0915133
Image: fore_20X002.nd2 - C=0	167	2114	0.0789972
Image: fore_20X003.nd2 - C=0	166	1956	0.0848671
Image: fore_20X004.nd2 - C=0	227	1936	0.117252
Forebrain
Snip1CKO190-2	Tbr2	DAPI	Tbr2/DAPI
Image: 20X_fore004.nd2 - T=0 C=3	28	1000	0.028
Image: 20X_fore003.nd2 - T=0 C=3	24	1148	0.0209059
Image: 20X_fore002.nd2 - T=0 C=3	29	1139	0.0254609
Image: 20X_fore001.nd2 - T=0 C=3	47	1150	0.0408696
Image: 20X_fore.nd2 - T=0 C=3	28	1788	0.01566
Forebrain
Snip1-CKO12-2	Tbr2	DAPI	Tbr2/DAPI
Image: fore_20X004.nd2 - C=3	293	1424	0.205758
Image: fore_20X003.nd2 - C=3	361	1434	0.251743
Image: fore_20X002.nd2 - C=3	388	1573	0.246662
Image: fore_20X001.nd2 - C=3	442	1793	0.246514
Image: fore_20X.nd2 - C=3	442	2219	0.199189
Forebrain
Snip1-CKO	Tbr2	DAPI	Tbr2/DAPI
Image: Snip1CKO_fore20X.nd2 - T=0 C=2	205	1865	0.10992
Image: Snip1CKO_fore20X005.nd2 - T=0 C=3	21	2149	0.00977199
Image: Snip1CKO_fore20X004.nd2 - T=0 C=3	35	2261	0.0154799
Image: Snip1CKO_fore20X003.nd2 - T=0 C=3	17	1947	0.00873138
Image: Snip1CKO_fore20X002.nd2 - T=0 C=3	82	1605	0.0510903
Image: Snip1CKO_fore20X001.nd2 - T=0 C=3	89	1780	0.05
Forebrain
Snip1CKO	Tbr2	DAPI	Tbr2/DAPI
Image: 256SKO_fore004.nd2 - C=0	68	1400	0.0485714
Image: 256SKO_fore003.nd2 - C=0	89	1951	0.0456176
Image: 256SKO_fore002.nd2 - C=0	136	1950	0.0697436
Image: 256SKO_fore001.nd2 - C=0	75	2035	0.036855
Image: 256SKO_fore.nd2 - C=0	78	2044	0.0381605
Forebrain
Snip1CKO (1312-2)	Tbr2	DAPI	Tbr2/DAPI
Image: 1312-2_Snip1CKO_fore003.nd2 - T=0 C=3	61	1152	0.0529514
Image: 1312-2_Snip1CKO_fore002.nd2 - T=0 C=3	46	1054	0.0436433
Image: 1312-2_Snip1CKO_fore001.nd2 - T=0 C=3	22	1742	0.0126292
Image: 1312-2_Snip1CKO_fore.nd2 - T=0 C=3	216	1585	0.136278
Forebrain
Snip1CKO (1150-5)	Tbr2	DAPI	Tbr2/DAPI
Image: 1150SKO_Fore004.nd2 - C=1	23	989	0.0232558
Image: 1150SKO_Fore003.nd2 - C=1	20	841	0.0237812
Image: 1150SKO_Fore002.nd2 - C=1	30	1041	0.0288184
Image: 1150SKO_Fore001.nd2 - C=1	22	871	0.0252583
Image: 1150SKO_Fore.nd2 - C=1	142	1463	0.0970608
Snip1EedKO - Forebrain
Forebrain
Snip1-Eed-dCKO15-2	Tbr2	DAPI	Tbr2/DAPI
Image: fore_20X004.nd2 - C=3	125	1357	0.092115
Image: fore_20X003.nd2 - C=3	131	1502	0.087217
Image: fore_20X002.nd2 - C=3	214	1480	0.144595
Image: fore_20X001.nd2 - C=3	213	1555	0.136977
Image: fore_20X.nd2 - C=3	210	1706	0.123095
Forebrain
Snip1-Eed-dCKO	Tbr2	DAPI	Tbr2/DAPI
Image: dCKO_20X_fore004.nd2 - T=0 C=3	136	905	0.150276
Image: dCKO_20X_fore003.nd2 - T=0 C=3	173	1136	0.152289
Image: dCKO_20X_fore002.nd2 - T=0 C=3	232	1222	0.189853
Image: dCKO_20X_fore001.nd2 - T=0 C=3	225	1310	0.171756
Image: dCKO_20X_fore.nd2 - T=0 C=3	302	1520	0.198684
Forebrain
SEedCKO (1312-3)	Tbr2	DAPI	Tbr2/DAPI
Image: 1312-3_Fore001.nd2 - C=1	64	1150	0.0556522
Image: 1312-3_Fore.nd2 - C=1	50	1115	0.044843
Forebrain
SEedCKO (1312-4)	Tbr2	DAPI	Tbr2/DAPI
Image: 1312-4_Fore003.nd2 - C=1	61	919	0.0663765
Image: 1312-4_Fore002.nd2 - C=1	120	2069	0.057999
Image: 1312-4_Fore001.nd2 - C=1	189	2161	0.0874595
Image: 1312-4_Fore.nd2 - C=1	296	2146	0.137931
	Tbr2	DAPI	Tbr2/DAPI
15Snip1EedKO_Fore012.nd2	91	1200	0.0758333
15Snip1EedKO_Fore011.nd2	106	1277	0.083007
15Snip1EedKO_Fore010.nd2	116	1332	0.0870871
15Snip1EedKO_Fore009.nd2	114	1438	0.0792768
15Snip1EedKO_Fore008.nd2	122	1347	0.0905716
15Snip1EedKO_Fore007.nd2	165	1480	0.111486
15Snip1EedKO_Fore006.nd2	242	1669	0.144997
15Snip1EedKO_Fore005.nd2	102	1122	0.0909091
15Snip1EedKO_Fore004.nd2	105	1181	0.0889077
15Snip1EedKO_Fore003.nd2	140	1298	0.107858
15Snip1EedKO_Fore002.nd2	169	1402	0.120542
15Snip1EedKO_Fore001.nd2	216	1518	0.142292
15Snip1EedKO_Fore.nd2	332	1670	0.198802

## Sheet: FIg1k&Fig6i
Ctrl - Midbrain
Het	DAPI	Insm1	Insm1/DAPi
1312-1-mid004.nd2	1546	677	0.437904
1312-1-mid003.nd2	2239	1088	0.485931
1312-1-mid002.nd2	2267	1256	0.554036
1312-1-mid001.nd2	2272	1229	0.540933
1312-1-mid.nd2	2250	1216	0.540444
244-3_mid007.nd2	1857	1260	0.678514
244-3_mid006.nd2	1950	1434	0.735385
244-3_mid005.nd2	1916	1318	0.687891
244-3_mid004.nd2	2039	1438	0.705248
244-3_mid003.nd2	2058	1480	0.719145
244-3_mid002.nd2	2178	1495	0.68641
244-3_mid001.nd2	1512	1041	0.688492
244-3_mid.nd2	1543	903	0.585224
15-1_mid005.nd2	1042	373	0.357965
15-1_mid004.nd2	1662	848	0.510229
15-1_mid003.nd2	2179	1288	0.591097
15-1_mid002.nd2	2224	1311	0.589478
15-1_mid001.nd2	2182	1229	0.563245
15-1_mid.nd2	2149	1074	0.499767
244-5_Mid004.nd2	1589	495	0.311517
244-5_Mid003.nd2	2122	994	0.468426
244-5_Mid002.nd2	2239	1196	0.534167
244-5_Mid001.nd2	2087	1221	0.58505
244-5_Mid.nd2	1260	697	0.553175
125-8_Mid002.nd2	1653	944	0.571083
125-8_Mid001.nd2	2432	1559	0.641036
125-8_Mid.nd2	2410	1465	0.607884
Snip1KO- Midbrain
Snip1KO	DAPI	Insm1	Insm1/DAPi
244-6_mid005.nd2	1276	659	0.516458
244-6_mid004.nd2	1177	621	0.527613
244-6_mid003.nd2	1177	616	0.523364
244-6_mid002.nd2	1425	758	0.53193
244-6_mid001.nd2	1965	612	0.31145
244-6_mid.nd2	1158	645	0.556995
125-6_Mid006.nd2	1246	481	0.386035
125-6_Mid005.nd2	1226	433	0.353181
125-6_Mid004.nd2	991	439	0.442987
125-6_Mid003.nd2	1090	496	0.455046
125-6_Mid002.nd2	1410	599	0.424823
12-2_Mid006.nd2	1010	269	0.266337
12-2_Mid005.nd2	1129	268	0.237378
12-2_Mid004.nd2	1219	317	0.260049
12-2_Mid003.nd2	1399	399	0.285204
12-2_Mid002.nd2	1694	461	0.272137
12-2_Mid.nd2	2071	647	0.312409
Snip1EedKO- Midbrain
Snip1EedKO	DAPI	Insm1	Insm1/DAPi
1312-4_Mid006.nd2	974	509	0.522587
1312-4_Mid005.nd2	1018	529	0.519646
1312-4_Mid004.nd2	983	431	0.438454
1312-4_Mid003.nd2	943	477	0.505832
1312-4_Mid002.nd2	843	425	0.504152
1312-4_Mid001.nd2	1225	671	0.547755
1312-4_Mid.nd2	1917	1140	0.594679
44-4_Mid001.nd2	1994	1106	0.554664
44-4_Mid.nd2	2059	1064	0.516756
15-2_Mid007.nd2	999	575	0.575576
15-2_Mid006.nd2	1101	605	0.5495
15-2_Mid005.nd2	1019	603	0.591757
15-2_Mid004.nd2	1011	555	0.548961
15-2_Mid003.nd2	937	480	0.512273
15-2_Mid002.nd2	942	393	0.417197
15-2_Mid.nd2	1382	715	0.517366

## Sheet: Fig2c,i
Fig2c	Gene sets	p-value	NES	% Gene
	Cell death genes transcriptionally regulated by TP53	0	1.84075	21
	P53 mediated instrinsic apoptosis	0	1.80637	14
	Apoptosis via NFKB	0	1.7427	12
	Caspase activation via extrinsic apoptosis	0	1.74079	17
	Bivaleng H3K4me3 and H3K27me3 promoters in NPCs	0.00146413	1.58427	26
	TNF signaling pathway	0.00147059	1.58943	20
	H3K27me3 promoters in brain	0.00152207	1.61362	40
	Cystein-type endopeptidase activation in apoptosis	0.0034662	1.6594	15
	Regulation of IGF signaling pathway	0.00356506	1.63034	47
	TGFb signaling pathway	0.00494234	1.58518	19
	Hedgehog signaling pathway	0.00513699	1.62648	35
	Regulation of extrinsic apoptosis via death domain receptors	0.013468	1.49716	21
	Midbrain markers	0.0372772	1.42746	22
	Negative regulation of cell fate commitment	0.0411765	1.4573	36
	Spliceosomal snRNP assembly	0.0477941	1.42279	25
	Apoptosis in development	0.049236	1.44637	52
Fig2i	Gene sets	p-value	NES	% Gene
	Cerebral cortex development	0	-1.68862	25
	Forebrain generation of neurons	0	-1.66247	43
	Telencephalon development	0	-1.65855	48
	CNS neuron differentiation	0	-1.64254	29
	Toll-like receptor signaling pathway	0	-1.63501	27
	Regulation of chromosome segregation	0	-1.6233	59
	Neural precursor cell proliferation	0	-1.60997	13
	Regulation of axonogenesis	0	-1.57289	24
	Mitotic sister chromatid segregation	0.00236407	-1.5432	30
	Replication fork	0.00258732	-1.54459	36
	Positive regulation of Rho signaling	0.00434783	-1.57723	38

## Sheet: Fig2h
	WT-Cre												WT+Cre												Flox-Cre												Flox+Cre
DMSO	1.1452	1.25792	1.2228	0.929277	1.2161	1.14552	0.752501	0.866969	0.836628	1.97762	2.01621	1.88365	2.33584	3.18968	2.49163	1.70592	1.71737	1.57895	3.42384	3.94907	4.1416	4.34468	4.83396	4.20709	1.1452	1.25792	1.2228	0.929277	1.2161	1.14552	0.752501	0.866969	0.836628	1.97762	2.01621	1.88365	13.4097	12.7785	10.1371	9.47087	8.89665	8.87213	14.3691	15.3442	14.8997	9.34491	9.67977	9.58804
1uM	0.950349	1.10195	1.19362	1.99926	2.37129	2.42383							1.98317	1.55591	1.65106	2.82241	3.18876	3.24335							1.30025	1.3403	1.13681	1.74694	1.67686	1.69683							6.79624	6.04374	6.54181	9.26521	9.9643	9.74013
5uM	1.20081	1.37309	1.04024	1.76897	1.9649	1.9863							1.84718	1.79281	1.91166	4.85876	5.1989	4.92098							0.915059	1.14692	0.961729	1.94568	2.08173	2.18667							6.14356	5.9889	6.13272	9.11835	9.62114	9.59711
10uM	0.823658	0.734127	0.784197	1.99742	2.33696	2.64697							2.08354	1.71544	1.69045	5.13163	5.49092	5.2729							1.70443	1.67455	1.61741	2.07706	2.58174	2.55023							5.8224	5.99793	6.05426	11.2455	11.0231	11.4172

## Sheet: Fig3c,d
Fig3c	Gene sets	p-value	NES	% Matched genes
	p53 pathway	0	2.03114	24
	Reduced H3K27me3 at promoters (CUT&RUN)	0	1.98305	29
	Intrinsic apoptotic pathway	0	1.74795	19
	Increased H3K27ac at promoters (CUT&RUN)	0	1.683	20
	HCP with H3K27me3 in brain	0.00902935	1.56428	42
	Apoptosis in morphogenesis	0.0153509	1.56843	47
	Apoptosis in development	0.0303738	1.51187	29
	Medulla markers	0.0345622	1.4953	30
Fig3d	Gene sets	p-value	NES	% Matched genes
	Reduced H3K27ac at promoters (CUT&RUN)	0	-2.11789	41
	G2M checkpoint	0	-1.89176	40
	Cerebral cortex development	0	-1.7157	39
	Forebrain generation of neurons	0	-1.71185	45
	Increased H3K27me3 at promoters (CUT&RUN)	0	-1.70268	34
	Regulation of chromosome separation	0.00173611	-1.61102	51
	Cerebral cortex neuron differentiation	0.0136054	-1.61124	50

## Sheet: Fig4c,d,e,f,g,h
c- Galunisertib	WT+Cre			Flox+Cre					d- K02288	WT+Cre			Flox+Cre					e-LDN-193189	WT+Cre			Flox+Cre
DMSO	14.8947	14.7816	14.7601	31.6989	32.7319	30.9653			DMSO	16.7056	20.9091	19.1278	41.9986	35.7638	32.3432			DMSO	37.5456	39.9761	34.2273	51.3393	55.1412	49.9451
5uM	19.7267	20.5849	19.5002	34.0234	32.1692	32.9946			0.1uM	24.0371	22.2054	22.5517	32.018	32.6399	32.7822			0.1uM	47.5198	43.3048	47.1498	57.0816	52.0295	52.1463
10uM	19.5923	19.9013	19.9373	30.2015	31.6892	30.4288			0.2uM	22.9167	23.4843	21.7094	31.8236	32.6177	31.4915			0.2uM	49.1136	48.1557	48.2874	63.6072	59.8349	62.3729
20uM	18.8748	17.8802	18.4533	31.8936	31.738	33.7155			0.5uM	25.4017	25.5268	25.1998	22.3137	23.4205	22.6537			0.5uM	61.5067	62.0955	58.427	73.7443	76.2915	74.5494
f- IKK-16	WT+Cre			Flox+Cre					g-BAY11-7082	WT+Cre			Flox+Cre					h-JSH-23	WT+Cre			Flox+Cre
DMSO	16.7056	20.9091	19.1278	41.9986	35.7638	32.3432			DMSO	16.7056	20.9091	19.1278	41.9986	35.7638	32.3432			DMSO	16.7056	20.9091	19.1278	41.9986	35.7638	32.3432
0.1uM	37.2228	42.3729	44.1558	51.6675	52.1867	49.4928			0.1uM	32.5018	30.5628	29.72	42.4416	41.6366	41.269			0.1uM	37.5378	36.3977	36.7871	44.7997	44.0325	42.11
0.2uM	49.0819	50.1848	45.8813	54.9933	56.5672	49.7845			0.2uM	32.146	28.5843	35.9287	40.5168	41.5142	39.6396			0.2uM	41.31	40.8257	36.9176	44.4034	43.7742	44.1131
0.5uM	50.7566	48.6577	48.8959	31.8898	30.8271	29.5489			0.5uM	29.4811	30.9263	29.243	39.8997	42.291	41.144			0.5uM	43.2875	43.2758	43.3871	45.6795	45.4886	45.3995

## Sheet: Fig6l,n
Fig6l	-log10(p-value)
Wnt-beta Catenin Signaling (3/42)	2.08894
Fatty Acid Metabolism (6/158)	2.31637
Myc Targets V1 (8/200)	3.07209
Androgen Response (8/100)	5.1809
mTORC1 Signaling (14/200)	7.91721
Cholesterol Homeostasis (11/74)	9.80768
E2F Targets (16/200)	9.8311
G2-M Checkpoint (18/200)	11.8679
Fig6n	-log10(p-value)
Apoptosis (2/161)	1.56422
UV Response Up (2/158)	1.57932
TNF-alpha Signaling via NF-kB (3/200)	2.40379
Interferon Gamma Response (3/200)	2.40379
Inflammatory Response (3/200)	2.40379
p53 Pathway (6/200)	6.16952

## Sheet: SupFig1d,e
									SupFig1e	Ctrl	Snip1NesKO
										0.506983	0.268696
										0.460452	0.456481
										0.74468	0.213755
										1.7917	0.45035
										1.49619	0.292609

## Sheet: SupFig2f
Ctrl - Fore					Ctrl - Mid
125-8 wildtype					Midbrain	Ki67	Sox2	Ki67/Sox2
Forebrain	Ki67	Sox2	Ki67/Sox2		Image: mid_20X2XC1.tif	460	914	0.503282
Image: fore_20X2XC1.tif	778	1171	0.664389		Image: mid_20X2X004C1.tif	618	660	0.936364
Image: fore_20X2X004C1.tif	749	1164	0.643471		Image: mid_20X2X003C1.tif	775	1096	0.707117
Image: fore_20X2X003C1.tif	712	1200	0.593333		Image: mid_20X2X002C1.tif	1208	1741	0.693854
Image: fore_20X2X002C1.tif	544	775	0.701935		Image: mid_20X2X001C1.tif	998	1282	0.778471
Image: fore_20X2X001C1.tif	676	1078	0.627087
Snip1KO - Fore					Snip1KO - Mid
125-6 Snip1-CKO					Midbrain	Ki67	Sox2	Ki67/Sox2
Forebrain	Ki67	Sox2	Ki67/Sox2		Image: mid_20X2XC1.tif	482	673	0.716196
Image: fore_20X2XC1-1.tif	394	600	0.656667		Image: mid_20X2X004C1.tif	518	602	0.860465
Image: fore_20X2X004C1.tif	281	331	0.848943		Image: mid_20X2X003C1.tif	396	423	0.93617
Image: fore_20X2X003C1.tif	596	874	0.681922		Image: mid_20X2X002C1.tif	373	531	0.702448
Image: fore_20X2X002C1.tif	309	413	0.748184		Image: mid_20X2X001C1.tif	475	609	0.779967
Image: fore_20X2X001C1.tif	164	212	0.773585

[truncated: 26 more sheets: SupFig2h, SupFig2i,j,k,l, SupFig3d,e, SupFig3i,j,k, SupFig4c,d, SupFig4f, SupFig5b, SupFig5d,e, SupFig5f, SupFig5h,i, SupFig6b, SupFig6d,e, SupFig6g, SupFig7b,12i, SupFig7d,e, SupFig7g,h, SupFig7i,j, SupFig7l, SupFig8e, SupFig10a,b,c …]
